# Supplementary material for: Haplotype-resolved T2T genome and population resequencing provide insights into the domestication and mogroside biosynthesis of Siraitia grosvenorii (Cucurbitaceae)
Source: Hortic Res. 2026 Mar 18;13(7):uhag103. doi: 10.1093/hr/uhag103 (PMC13283849; doi:10.1093/hr/uhag103)
Supplement: Web_Material_uhag103 [file web_material_uhag103.zip]

Archive with 1 entries (1 files):
- Supplementary files_r2.docx
